# Supplementary material for: Assessment of Different Experimental Setups to Determine Viral Filtration Efficiency of Face Masks
Source: Int J Environ Res Public Health. 2022 Nov 21;19(22):15353. doi: 10.3390/ijerph192215353 (PMC9690668; doi:10.3390/ijerph192215353)
Supplement: Supplementary file 1 [file ijerph-19-15353-s001.zip]

Archive with 1 entries (1 files):
- ijerph-2007982-supplementary.pdf
